# Supplementary material for: The Synthesis and Photophysical Properties of Weakly Coupled Diketopyrrolopyrroles
Source: Molecules. 2021 Aug 5;26(16):4744. doi: 10.3390/molecules26164744 (PMC8398321; doi:10.3390/molecules26164744)
Supplement: Supplementary file 1 [file molecules-26-04744-s001.zip]

Archive with 1 entries (1 files):
- molecules-1313605-supplementary.pdf
